# Supplementary material for: Pulmonary Hypertension-Associated Right Ventricular Cardiomyocyte Remodelling Reduces Treprostinil Function
Source: Cells. 2023 Dec 4;12(23):2764. doi: 10.3390/cells12232764 (PMC10705885; doi:10.3390/cells12232764)
Supplement: Supplementary file 1 [file cells-12-02764-s001.zip]

Archive with 1 entries (1 files):
- cells-2713448-supplementaryl.pdf
